# Supplementary material for: KIAA1429 promotes clear cell renal cell carcinoma progression by regulating MYC mRNA stability
Source: iScience. 2026 Mar 3;29(4):115198. doi: 10.1016/j.isci.2026.115198 (PMC13018871; doi:10.1016/j.isci.2026.115198)
Supplement: Data S1. The detailed personal information of each participant [file mmc1.xlsx]

## Sheet: Sheet1
Serial Number	Gender	Age (year)	Grade	Tumor Size/cm	Location	T	N	M	Clinical stage	Survival period/month	Survival state，0=Alivel 1=Dead
RCC-04	Man	55	II	5×4×4	Left kidney	T1b	N0	M0	1	98.6	0
RCC-17	Woman	49	I	1.2×1×0.8	Right kidney	T1a	N0	M0	1	90.03	0
RCC-02	Man	56	I	3.5×3×3	Left kidney	T3a	N0	M0	3	99.7	0
RCC-03	Woman	73	I	5×5×4	Right kidney	T1b	N0	M0	1	29.2	0
RCC-06	Man	69	II	4.5×4×4	Right kidney	T1b	N0	M0	1	96.1	0
RCC-10	Woman	52	II	7×7×6	Left kidney	T1b	N0	M0	1	95.03	0
RCC-22	Woman	61	II	5×4.5×4	Right kidney	T1b	N0	M0	1	81.1	0
RCC-32	Woman	61	II	5×4×4	Right kidney	T1b	N0	M0	1	69.4	1
RCC-53	Woman	68	II	4.5×4.5×4	Left kidney	T1b	N0	M0	1	55.7	0
RCC-68	Man	59	II	3.5×3.5×2.5	Right kidney	T1a	N0	M0	1	45.8	0
RCC-82	Woman	61	II	5×4×4	Right kidney	T1b	N0	M0	1	67.4	1
RCC-05	Man	59	II	5.5×5×5	Left kidney	T1b	N0	M0	1	97.2	0
RCC-07	Man	72	I	10×6×5	Right kidney	T2a	N0	M0	2	88.9	0
RCC-09	Man	63	II	7×5×3.5	Left kidney	T1b	N0	M0	1	95.93	0
RCC-12	Man	66	II	8×8×7	Right kidney	T2a	N0	M0	2	94.4	0
RCC-18	Woman	72	II	6×5.5×5	Left kidney	T1b	N0	M0	1	85.3	0
RCC-21	Man	58	II	4.5×4×3	Left kidney	T1b	N0	M0	1	82	0
RCC-24	Man	55	III	4×3.5×3.5	Right kidney	T1a	N0	M0	1	77.5	0
RCC-28	Man	51	II	2×2×1.5	Right kidney	T1a	N0	M0	1	74.8	0
RCC-41	Man	67	II	7×5.5×4	Left kidney	T3a	N1	M0	3	31.4	1
RCC-51	Man	69	III	5×4.5×4.5	Right kidney	T1b	N0	M0	1	58.4	1
RCC-67	Woman	59	I	3×3×2.5	Left kidney	T1a	N0	M0	1	49.3	1
RCC-69	Man	58	II	4.5×4.5×4	Left kidney	T1b	N0	M0	1	42.7	1
RCC-71	Woman	81	II	6×5.5×4.5	Left kidney	T1b	N0	M0	1	9.6	1
RCC-74	Man	67	II	6×5×5	Right kidney	T1b	N0	M0	3	38.3	0
RCC-80	Woman	72	I	10×6×5	Right kidney	T2a	N0	M0	2	87.9	0
RCC-83	Man	55	III	4×3.5×3.5	Right kidney	T1a	N0	M0	1	78.5	0
RCC-15	Man	61	II	10×5×5	Right kidney	T2b	N0	M0	2	92.3	0
RCC-20	Man	38	I	2.5×2×2	Left kidney	T1a	N0	M0	1	94.6	0
RCC-29	Man	40	II	6×3.5×3.5	Right kidney	T1b	N0	M0	1	72.1	0
RCC-39	Man	60	II	4×3.5×3.5	Left kidney	T1a	N0	M0	1	66.9	0
RCC-44	Man	57	I	10×5.5×	Right kidney	T2b	N1	M1	4	63.4	0
RCC-45	Man	52	I	5×4×3.5	Left kidney	T1b	N0	M0	1	60.3	0
RCC-60	Man	58	I	4.5×4×3.8	Left kidney	T1b	N1	M0	3	52.1	0
RCC-73	Man	60	III	7×5×5	Left kidney	T3a	N1	M1	4	15.7	1
RCC-81	Man	61	II	10×5×5	Right kidney	T2b	N0	M0	2	91.3	0
RCC-01	Woman	52	II	6.5×6×5	Right kidney	T1b	N0	M0	1	30.4	1
RCC-08	Man	59	II	15×9×6.5	Left kidney	T2b	N0	M0	2	12.2	1
RCC-11	Man	67	I	2.8×2.5×2.5	Right kidney	T1a	N0	M0	1	97.5	0
RCC-19	Woman	64	II	3×3×3	Left kidney	T1a	N0	M0	1	96.7	0
RCC-23	Man	60	III	9×8×6	Right kidney	T2a	N0	M0	2	93.5	0
RCC-25	Man	75	III	4×3.5×3	Left kidney	T3a	N0	M0	3	92.4	0
RCC-30	Man	78	IV	7.5×5×4.5	Right kidney	T2a	N0	M0	2	89	1
RCC-33	Man	61	II	8×8×6	Left kidney	T3a	N1	M0	3	86.6	1
RCC-35	Man	63	II	8×6×4	Left kidney	T1b	N0	M0	2	99.9	0
RCC-38	Man	60	III	8×7×6	Right kidney	T2a	N0	M0	2	36.9	1
RCC-42	Man	55	I	5×4×4	Right kidney	T1b	N0	M0	1	79.3	1
RCC-55	Woman	65	III	5×3.5×4	Right kidney	T1b	N0	M0	1	66.3	1
RCC-56	Man	86	III	9.5×7×5.5	Left kidney	T2a	N0	M0	2	33.8	1
RCC-59	Woman	72	II	5×4.5×4	Right kidney	T1b	N0	M0	1	62.06	1
RCC-62	Man	74	III	8×8×5	Left kidney	T2a	N0	M0	2	59.2	1
RCC-70	Man	55	II	4×3×2.5	Right kidney	T1a	N0	M0	1	47.6	0
RCC-76	Man	48	III	5.5×4.5×4	Right kidney	T3a	N0	M0	3	29.2	1
RCC-79	Man	65	II	8×7×6	Left kidney	T3a	N0	M0	3	14.2	1
RCC-13	Woman	57	II	8×7×5.5	Left kidney	T2a	N0	M0	2	39.1	1
RCC-16	Woman	79	II	3×3×2.5	Left kidney	T1a	N0	M0	1	32.5	1
RCC-26	Woman	63	II	3.5×2.5×2	Left kidney	T1a	N0	M0	1	91.1	0
RCC-31	Man	53	I	7×6×5	Right kidney	T1b	N0	M0	1	87.9	0
RCC-34	Man	62	II	7×6×5	Left kidney	T1b	N0	M0	1	85.5	0
RCC-36	Woman	60	II	6×6×5	Left kidney	T1b	N1	M1	4	84.2	1
RCC-49	Woman	75	I	5×4.5×4	Right kidney	T1b	N0	M0	1	78.6	0
RCC-58	Man	61	I	3.5×3×2.5	Left kidney	T3a	N0	M1	4	64.6	1
RCC-64	Man	33	III	7×6×5	Right kidney	T1b	N1	M0	3	56.7	1
RCC-65	Man	75	II	4×3×2.5	Right kidney	T1a	N0	M0	1	59.5	0
RCC-66	Woman	64	II	6.5×5.5×5	Left kidney	T1b	N0	M0	1	49.5	1
RCC-72	Woman	59	III	5.5×5×5	Left kidney	T1b	N0	M0	1	44.4	1
RCC-77	Man	63	III	5×4×2	Right kidney	T1b	N0	M0	1	43.6	1
RCC-78	Woman	70	II	6×5×4	Right kidney	T1b	N0	M0	1	41.5	0
RCC-84	Man	56	I	3.5×3×2.5	Left kidney	T3a	N0	M1	4	66.6	1
RCC-14	Man	57	IV	12×8.5×7	Right kidney	T3b	N0	M1	4	8.6	1
RCC-27	Woman	45	IV	8×7×6	Right kidney	T2a	N0	M0	2	90.92	1
RCC-37	Man	64	III	7×6×6	Right kidney	T3b	N1	M0	4	15.8	1
RCC-40	Woman	33	II	2.5×2.5×2	Right kidney	T1a	N0	M0	1	82.6	1
RCC-43	Man	52	I	6.5×5.5×5.5	Left kidney	T1b	N0	M0	1	80.3	0
RCC-46	Man	60	IV	7×7×6	Right kidney	T3a	N1	M0	3	10.6	1
RCC-47	Man	64	II	10×10×7	Right kidney	T3a	N0	M1	4	31.6	1
RCC-48	Man	65	IV	5.5×5×4.5	Right kidney	T3a	N0	M0	3	18.5	1
RCC-50	Woman	61	IV	12×10×7	Right kidney	T3a	N1	M0	3	38.2	1
RCC-52	Man	73	II	2.5×2.5×2	Left kidney	T1a	N0	M0	1	76.9	1
RCC-54	Man	71	II	5×5×4.5	Right kidney	T1b	N0	M0	1	69.7	0
RCC-57	Man	65	III	10×6×6	Right kidney	T3a	N1	M1	4	35.2	1
RCC-61	Man	68	IV	6.5×6.5×5.5	Left kidney	T3a	N1	M0	3	22.3	1
RCC-63	Man	38	IV	5.5×4.5×4	Right kidney	T3a	N1	M1	4	25.6	1
RCC-75	Man	34	II	13×6.5×5.5	Right kidney	T3a	N1	M0	4	3.9	1
RCC-85	Woman	61	II	13×6.5×5.5	Right kidney	T3a	N1	M0	4	5.9	1
